# Supplementary material for: Drug Penetration into the Central Nervous System: Pharmacokinetic Concepts and In Vitro Model Systems
Source: Pharmaceutics. 2021 Sep 23;13(10):1542. doi: 10.3390/pharmaceutics13101542 (PMC8538549; doi:10.3390/pharmaceutics13101542)
Supplement: Supplementary file 1 [file pharmaceutics-13-01542-s001.zip]

Archive with 1 entries (1 files):
- pharmaceutics-1369806-supplementary.pdf
